# Supplementary material for: Graphene Oxide-Anchored Cu–Co Catalysts for Efficient Electrochemical Nitrate Reduction
Source: Materials (Basel). 2025 May 26;18(11):2495. doi: 10.3390/ma18112495 (PMC12156831; doi:10.3390/ma18112495)
Supplement: Supplementary file 1 [file materials-18-02495-s001.zip]

Archive with 1 entries (1 files):
- materials-3622522-supplementary.pdf
